# Supplementary material for: Assessing the chemical profile and biological potentials of Tamarix smyrnensis flower extracts using different solvents by in vitro, in silico, and network methodologies
Source: PLoS One. 2025 Dec 1;20(12):e0337420. doi: 10.1371/journal.pone.0337420 (PMC12668501; doi:10.1371/journal.pone.0337420)
Supplement: S2 Table — (CSV) [file pone.0337420.s002.csv]

automated_textmining,"coexpression","combined_score","database_annotated","EdgeBetweenness","experimentally_determined_interaction","gene_fusion","homology","interaction","name","neighborhood_on_chromosome","node1_string_id","node2_string_id","phylogenetic_cooccurrence","selected","shared interaction","shared name"
0.919,"0.048","0.98","0.673","2.0","0.0","0","0.0","interacts with","COQ2 (interacts with) COQ6","0.0","9606.ENSP00000310873","9606.ENSP00000333946","0.326","false","interacts with","COQ2 (interacts with) COQ6"
0.979,"0.117","0.997","0.88","2.0","0.0","0","0.0","interacts with","COQ2 (interacts with) PDSS2","0.099","9606.ENSP00000310873","9606.ENSP00000358033","0.0","false","interacts with","COQ2 (interacts with) PDSS2"
0.983,"0.252","0.998","0.88","2.0","0.0","0","0.0","interacts with","COQ2 (interacts with) PDSS1","0.099","9606.ENSP00000310873","9606.ENSP00000365388","0.0","false","interacts with","COQ2 (interacts with) PDSS1"
0.898,"0.068","0.904","0.0","2.0","0.071","0","0.0","interacts with","COQ6 (interacts with) PDSS1","0.042","9606.ENSP00000333946","9606.ENSP00000365388","0.0","false","interacts with","COQ6 (interacts with) PDSS1"
0.913,"0.163","0.927","0.0","2.0","0.081","0","0.0","interacts with","COQ6 (interacts with) PDSS2","0.042","9606.ENSP00000333946","9606.ENSP00000358033","0.0","false","interacts with","COQ6 (interacts with) PDSS2"
0.534,"0.0","0.534","0.0","4.0","0.0","0","0.0","interacts with","HMOX1 (interacts with) PON1","0.0","9606.ENSP00000216117","9606.ENSP00000222381","0.0","false","interacts with","HMOX1 (interacts with) PON1"
0.782,"0.073","0.789","0.0","4.0","0.0","0","0.0","interacts with","HMOX1 (interacts with) PTGS2","0.0","9606.ENSP00000216117","9606.ENSP00000356438","0.0","false","interacts with","HMOX1 (interacts with) PTGS2"
0.799,"0.06","0.981","0.9","2.0","0.0","0","0.619","interacts with","PDSS1 (interacts with) PDSS2","0.0","9606.ENSP00000365388","9606.ENSP00000358033","0.147","false","interacts with","PDSS1 (interacts with) PDSS2"
