# Supplementary material for: Assessing the chemical profile and biological potentials of Tamarix smyrnensis flower extracts using different solvents by in vitro, in silico, and network methodologies
Source: PLoS One. 2025 Dec 1;20(12):e0337420. doi: 10.1371/journal.pone.0337420 (PMC12668501; doi:10.1371/journal.pone.0337420)
Supplement: S4 Table — (XLSX) [file pone.0337420.s004.xlsx]

## Sheet: Sheet1
B:ARG44:HN - :[001:O7	Yes	0 255 0	Ligand Non-bond Monitor	1.98877	Hydrogen Bond	Conventional Hydrogen Bond	B:ARG44:HN	H-Donor	:[001:O7	H-Acceptor	152.978	128.715
B:CYS47:HN - :[001:O2	Yes	0 255 0	Ligand Non-bond Monitor	2.08411	Hydrogen Bond	Conventional Hydrogen Bond	B:CYS47:HN	H-Donor	:[001:O2	H-Acceptor	124.418	107.719
:[001:H1 - B:GLY45:O	Yes	0 255 0	Ligand Non-bond Monitor	1.6776	Hydrogen Bond	Conventional Hydrogen Bond	:[001:H1	H-Donor	B:GLY45:O	H-Acceptor	168.887	131.667
:[001:H2 - B:CYS41:O	Yes	0 255 0	Ligand Non-bond Monitor	2.36461	Hydrogen Bond	Conventional Hydrogen Bond	:[001:H2	H-Donor	B:CYS41:O	H-Acceptor	173.919	108.397
:[001:H3 - B:CYS41:O	Yes	0 255 0	Ligand Non-bond Monitor	2.01303	Hydrogen Bond	Conventional Hydrogen Bond	:[001:H3	H-Donor	B:CYS41:O	H-Acceptor	173.084	145.244
:[001:H13 - B:ASP126:OD2	Yes	0 255 0	Ligand Non-bond Monitor	1.92069	Hydrogen Bond	Conventional Hydrogen Bond	:[001:H13	H-Donor	B:ASP126:OD2	H-Acceptor	152.668	112.274
B:PRO40:HD1 - :[001:O3	Yes	220 255 220	Ligand Non-bond Monitor	2.98164	Hydrogen Bond	Carbon Hydrogen Bond	B:PRO40:HD1	H-Donor	:[001:O3	H-Acceptor	129.535	109.816
B:VAL46:HA - :[001:O5	Yes	220 255 220	Ligand Non-bond Monitor	2.73377	Hydrogen Bond	Carbon Hydrogen Bond	B:VAL46:HA	H-Donor	:[001:O5	H-Acceptor	166.381	107.892
:[001:H11 - B:CYS41:O	Yes	220 255 220	Ligand Non-bond Monitor	2.34427	Hydrogen Bond	Carbon Hydrogen Bond	:[001:H11	H-Donor	B:CYS41:O	H-Acceptor	137.946	135.814
B:ARG44:NH2 - :[001	Yes	255 150 0	Ligand Non-bond Monitor	4.45684	Electrostatic	Pi-Cation	B:ARG44:NH2	Positive	:[001	Pi-Orbitals			22.026
B:ARG44:HE - :[001	Yes	220 255 220	Ligand Non-bond Monitor	3.22322	Hydrogen Bond	Pi-Donor Hydrogen Bond	B:ARG44:HE	H-Donor	:[001	Pi-Orbitals			24.792	4.941
