# Supplementary material for: Assessing the chemical profile and biological potentials of Tamarix smyrnensis flower extracts using different solvents by in vitro, in silico, and network methodologies
Source: PLoS One. 2025 Dec 1;20(12):e0337420. doi: 10.1371/journal.pone.0337420 (PMC12668501; doi:10.1371/journal.pone.0337420)
Supplement: S5 Table — (XLSX) [file pone.0337420.s005.xlsx]

## Sheet: Sheet1
A:ARG469:HE - :[001:O5	Yes	0 255 0	Ligand Non-bond Monitor	2.29885	Hydrogen Bond	Conventional Hydrogen Bond	A:ARG469:HE	H-Donor	:[001:O5	H-Acceptor	137.967	105.086
:[001:H2 - A:LYS468:O	Yes	0 255 0	Ligand Non-bond Monitor	1.74934	Hydrogen Bond	Conventional Hydrogen Bond	:[001:H2	H-Donor	A:LYS468:O	H-Acceptor	177.287	101.059
:[001:H3 - A:CYS41:O	Yes	0 255 0	Ligand Non-bond Monitor	2.18439	Hydrogen Bond	Conventional Hydrogen Bond	:[001:H3	H-Donor	A:CYS41:O	H-Acceptor	154.1	122.363
:[001:H9 - A:ASP125:OD2	Yes	0 255 0	Ligand Non-bond Monitor	2.13763	Hydrogen Bond	Conventional Hydrogen Bond	:[001:H9	H-Donor	A:ASP125:OD2	H-Acceptor	168.637	144.318
:[001:H10 - A:ASP125:OD2	Yes	0 255 0	Ligand Non-bond Monitor	2.05769	Hydrogen Bond	Conventional Hydrogen Bond	:[001:H10	H-Donor	A:ASP125:OD2	H-Acceptor	162.61	140.214
A:ARG44:HA - :[001:O1	Yes	220 255 220	Ligand Non-bond Monitor	2.38074	Hydrogen Bond	Carbon Hydrogen Bond	A:ARG44:HA	H-Donor	:[001:O1	H-Acceptor	142.257	103.852
A:ARG44:HD1 - :[001:O1	Yes	220 255 220	Ligand Non-bond Monitor	2.8596	Hydrogen Bond	Carbon Hydrogen Bond	A:ARG44:HD1	H-Donor	:[001:O1	H-Acceptor	153.902	120.021
:[001:H8 - A:GLY45:O	Yes	220 255 220	Ligand Non-bond Monitor	2.6776	Hydrogen Bond	Carbon Hydrogen Bond	:[001:H8	H-Donor	A:GLY45:O	H-Acceptor	151.453	146.492
A:ARG44:HN - :[001	Yes	220 255 220	Ligand Non-bond Monitor	2.91237	Hydrogen Bond	Pi-Donor Hydrogen Bond	A:ARG44:HN	H-Donor	:[001	Pi-Orbitals			9.081	37.73
A:LEU152 - :[001	Yes	255 200 255	Ligand Non-bond Monitor	5.49259	Hydrophobic	Alkyl	A:LEU152	Alkyl	:[001	Alkyl
:[001 - A:LYS468	Yes	255 200 255	Ligand Non-bond Monitor	4.82027	Hydrophobic	Pi-Alkyl	:[001	Pi-Orbitals	A:LYS468	Alkyl
:[001 - A:ARG44	Yes	255 200 255	Ligand Non-bond Monitor	4.909	Hydrophobic	Pi-Alkyl	:[001	Pi-Orbitals	A:ARG44	Alkyl
